# Supplementary material for: Sarcoeleganolides C–G, Five New Cembranes from the South China Sea Soft Coral Sarcophyton elegans
Source: Mar Drugs. 2022 Sep 10;20(9):574. doi: 10.3390/md20090574 (PMC9506240; doi:10.3390/md20090574)
Supplement: Supplementary file 1 [file marinedrugs-20-00574-s001.zip]

Archive with 1 entries (1 files):
- marinedrugs-1902328-supplementary.pdf
